# Supplementary material for: Plant natriuretic peptides induce proteins diagnostic for an adaptive response to stress
Source: Front Plant Sci. 2014 Nov 26;5:661. doi: 10.3389/fpls.2014.00661 (PMC4244590; doi:10.3389/fpls.2014.00661)
Supplement: Table S1 — 1 nM AtPNP treatment. [file Table1.XLSX]

## Sheet: 1nM AtPNP
	Proteins with differential abundance after treatment of Arabidopsis cells with 1nM AtPNP
Sampling point [min]	Accession Number	Identified Proteins	Molecular weight	Unique peptides	Sequest Xcorr	Sequest deltaCn	Mascot Ion Score	Mascot Delta Ion Score	Peptide probability	Mascot identity score	Weight	Stdev	Log Intensity	Observed	Actual Mass	Charge	Delta Da	Delta PPM	Total spectrum count	Percentage sequence coverage	Previous amino acid	Next amino acid	Peptide start index	Peptide stop index	Variable modifications identified by spectrum	Mann Whitney Test (P-Value)	Control 1	Control 2	Control 3	AtPNP treatment 1	AtPNP treatment 2	AtPNP treatment 3	Gene Ontology (GO) annotation - biological process (BP) category
10	AT1G52300.1	Zinc-binding ribosomal protein family protein (RPL37B)	11 kDa	eGTEAkPR	2.15315	0.242878			0.93	0	0.987245	1.06534	12.7716	449.265	1344.77	3	0.00340756	2.53203	77	0.421	R	N	80	87	n-term: TMT6plex (+229.16), k6: TMT6plex (+229.16)	< 0.0001	0	0	0	0.9	1.2	0.1	Ribosome biogenesis (GO:0042254); RNA methylation (GO:0001510); Translation (GO:0006412)
30	AT1G52300.1	Zinc-binding ribosomal protein family (RPL37B)	11 kDa	eGTEAkPR	2.15315	0.242878			0.93	0	0.980446	0.185777	13.0009	449.265	1344.77	3	0.00340756	2.53203	77	0.421	R	N	80	87	n-term: TMT6plex (+229.16), k6: TMT6plex (+229.16)	< 0.0001	-0.0233	0.0003	-0.0027	0.1603	0.1392	-0.0185	Ribosome biogenesis (GO:0042254); RNA methylation (GO:0001510); Translation (GO:0006412)
10	AT2G32120.1	Heat-shock protein 70T-2 (HSP70T-2)	61 kDa	fIPVIPR	2.25111	0.311521			0.92	0	0.986922	1.19938	14.7257	535.852	1069.69	2	0.00502874	4.69669	17	0.0533	K	N	433	439	n-term: TMT6plex (+229.16)	< 0.0001	0	nv	-0.1	0.7	nv	1.1	Response to heat (GO:0009408); Protein folding (GO:0006457); Response to high light intensity (GO:0009644); Response to hydrogen peroxide (GO:0042542); Heat acclimation (GO:0010286)
				hIAPPNEEASGLLR			52.61	45.69	1	33.4596	0.974078	0.910775	4.70708	578.326	1731.96	3	0.00874655	5.04716	17	0.0533	R	V	274	287	n-term: TMT6plex (+229.16)
				vAAQDAIHR			47.11	35.15	1	31.5534	0.972965	0.95254	4.39541	403.902	1208.68	3	0.00117878	0.974444	17	0.0533	R	L	288	296	n-term: TMT6plex (+229.16)
10	AT2G37230.1	Tetratricopeptide repeat (TPR)-like superfamily protein	86 kDa	aSAYNR	2.1701	0.109097			0.9	0	0.970792	1.01722	7.10224	455.75	909.485	2	0.00210237	2.30905	3	0.033	K	A	444	449	n-term: TMT6plex (+229.16)	< 0.0001	-0.1	-0.1	-0.1	0.3	1.5	0.5	Biological process unknown (GO:0008150)
				dLVPEWDHSLVYNVLHGAk			49.29	40.96	1	35.4998	0.97588	0.889729	5.10266	663.365	2649.43	4	0.0018248	0.688491	29	0.0608	R	K	110	128	n-term: TMT6plex (+229.16), k19: TMT6plex (+229.16)
				gHVEEALGR			37.77	26.68	0.99	31.9535	0.974078	0.932388	4.62469	399.557	1195.65	3	0.00322501	2.69502	29	0.0608	R	I	629	637	n-term: TMT6plex (+229.16)
30	AT2G37970.1	SOUL heme-binding family protein (SOUL-1)	25 kDa	kAEEAPRPTDER	3.26894	0.297281			1	0	0.984079	0.139963	14.6667	465.012	1856.02	4	0.00158388	0.85291	8	0.102	K	V	143	154	k1: TMT6plex (+229.16), n-term: TMT6plex (+229.16)	0.00078	0	0	0	-0.6	-0.8	-0.4	N-terminal protein myristoylation (GO:0006499); Response to UV-B (GO:0010224); Response to sucrose stimulus (GO:0009744); Flavonoid biosynthetic process (GO:0009813); Red or far-red light signaling pathway (GO:0010017)
				yNPPWTLPPFR	2.69142	0.482938			0.99	0	0.97192	0.32366	11.5246	808.942	1615.87	2	0.00144099	0.891217	8	0.102	R	T	206	216	n-term: TMT6plex (+229.16)
30	AT2G41730.1	Unknown protein	13 kDa	tTNHSNTTGESER			46.28	37.07	1	32.307	0.93642	1.01803	3.82701	554.934	1661.78	3	0.000421614	0.253558	9	0	?	?	0	0	n-term: TMT6plex (+229.16)	0.00016	0	0	nv	-0.8	-0.8	nv	Anaerobic respiration (GO:0009061)
10	AT3G16410.1	Nitrile specifier protein 4 (NSP4)	68 kDa	cSHDIAQVGNk	2.11079	0.502185			0.99	0	0.986975	1.04668	12.5318	815.438	1628.86	2	0.0103521	6.35151	23	0.354	R	I	316	326	n-term: TMT6plex (+229.16), k11: TMT6plex (+229.16)	< 0.0001	0	0	0	-0.8	0.1	-0.8	Glucosinolate catabolic process (GO:0019762); Nitrile biosynthatic process (GO:0080028)
				gGDTGDIWDDGVYDNVR			37.5	34.97	0.91	34.0123	0.977736	0.805242	6.13381	1041.99	2081.97	2	0.0234691	11.2671	23	0.354	K	K	158	174	n-term: TMT6plex (+229.16)
				hLYVFDIESR			43.86	39.19	1	33.006	0.970692	0.967752	4.05076	503.277	1506.81	3	0.00494538	3.27983	23	0.354	K	T	343	352	n-term: TMT6plex (+229.16)
				nGQTEEAPLR			36.06	25.76	0.96	31.9838	0.974995	0.889729	4.92979	672.353	1342.69	2	0.0137717	10.2491	23	0.354	K	G	47	56	n-term: TMT6plex (+229.16)
				sFEADPFVINHPEEHLVSVEGR			48.27	41.18	1	35.3958	0.987233	1.26503	17.8069	685.089	2736.33	4	0.0445496	16.2748	6	0.279	R	Y	62	83	n-term: TMT6plex (+229.16)
				sTDVLDSLGAYISLSPTPNLHGk			81.49	75.79	1	34.9318	0.977769	0.848599	5.6153	948.526	2842.56	3	0.00751612	2.6432	23	0.354	R	W	279	301	n-term: TMT6plex (+229.16), k23: TMT6plex (+229.16)
10	AT3G29090.1	Pectin methylesterase 31(PME31)	36 kDa	lSPGIYR	2.3917	0.200612			0.98	0	0.98726	1.14773	13.9101	517.812	1033.61	2	0.00326858	3.15922	8	0.0473	R	Q	39	45	n-term: TMT6plex (+229.16)
10	AT3G58640.1	Mitogen activated protein kinase	90 kDa	sQYEQSGSSHR			54.34	40.3	1	31.1361	0.967186	1.02132	3.36905	498.909	1493.71	3	0.000954582	0.63864	4	0.0371	R	N	510	520	n-term: TMT6plex (+229.16)	0.021	0	nv	0	0.7	nv	0.8	Protein glycosylation (GO:0006486); Protein phosphorylation (GO:0006468)
30	AT4G23670.1	Polyketide cyclase/dehydrase and lipid transport superfamily protein	18 kDa	gLDGHVMEHLk			39.77	35.11	1	33.3486	0.944309	0.951249	4.854	424.24	1692.93	4	0.00853867	5.04072	22	0.192	R	V	86	96	n-term: TMT6plex (+229.16), k11: TMT6plex (+229.16)
				vFDIIYEFIPk			55.12	47.5	0.99	31.9173	0.950904	0.847369	6.0197	921.549	1841.08	2	0.00881114	4.78323	22	0.192	K	S	97	107	n-term: TMT6plex (+229.16), k11: TMT6plex (+229.16)
10	AT5G07470.1	Peptidemethionine sulfoxide reductase 3 (PMSR3)	23 kDa	hQQQMER			43.16	38.61	0.92	30.0945	0.974995	0.910775	4.83996	395.871	1184.59	3	0.000135051	0.11391	37	0.129	R	K	149	155	n-term: TMT6plex (+229.16)
30	AT5G17820.1	Peroxidase superfamily protein (Prx57)	34 kDa	dSVALAGGPSYSIPTGR			80.96	73.18	1	34.2537	0.949374	0.834301	6.21354	939.004	1875.99	2	0.00429622	2.28888	287	0.367	R	R	125	141	n-term: TMT6plex (+229.16)	< 0.0001	0	0	0	0.2	0.7	0.6	Oxidation-reduction process (GO:0055114); Response to oxidative stress (GO:0006979); Root hair elongation (GO:0048767); Transition metal ion transport (GO:0000041); Iron ion transport (GO:0006826); Cellular response to iron ion starvation (GO:0010106); Trichoblast differentiation (GO:0010054); Response to nitrate (GO:0010167); Nitrate transport (GO:0015706)
				eFDLIDR			47.33	30.51	0.92	30.4961	0.945325	0.834301	6.32948	568.809	1135.6	2	0.00461198	4.05766	287	0.367	R	I	94	100	n-term: TMT6plex (+229.16)
				fGVTPTVTAALLR			42.66	41.12	0.99	31.1893	0.949374	0.847369	6.08789	787.977	1573.94	2	0.00083909	0.532774	287	0.367	R	M	48	60	n-term: TMT6plex (+229.16)
				gMNTFDAVALLGAHTVGQGNcGLFSDR	3.37879	0.726341			1	0	0.966139	0.471894	10.5972	1013.16	3036.47	3	0.00406755	1.33912	112	0.454	K	I	172	198	n-term: TMT6plex (+229.16), c21: Carbamidomethyl (+57.02)
				iTSFQGTGRPDPSMDPALVTSLR			35.03	33.14	0.98	35.9835	0.948703	0.907178	5.42425	892.475	2674.4	3	0.00696229	2.60233	287	0.367	R	N	199	221	n-term: TMT6plex (+229.16)
				mGAVDVLTGR	3.52477	0.398379			1	0	0.984571	0.117544	16.0147	624.348	1246.68	2	0.00863772	6.92298	57	0.393	K	N	292	301	n-term: TMT6plex (+229.16)
				nSATAALDQSSPLR			61.41	58.79	1	33.543	0.941477	0.815125	6.54241	830.448	1658.88	2	0.00172778	1.0409	287	0.367	R	F	226	239	n-term: TMT6plex (+229.16)
				yANNNAFFk			45.61	36.48	0.99	32.8914	0.945325	0.815125	6.45418	773.928	1545.84	2	0.00770552	4.98143	287	0.367	R	R	274	282	n-term: TMT6plex (+229.16), k9: TMT6plex (+229.16)
	Note: Some proteins were identified by sequest, others by MASCOT while some were identifed by both softwares.
	nv- no value
