# Supplementary material for: Plant natriuretic peptides induce proteins diagnostic for an adaptive response to stress
Source: Front Plant Sci. 2014 Nov 26;5:661. doi: 10.3389/fpls.2014.00661 (PMC4244590; doi:10.3389/fpls.2014.00661)
Supplement: Table S3 — Key to 1 nM AtPNP-A treatment spectra. [file Table3.XLSX]

## Sheet: Sheet1
1 nM AtPNP-A treatment
Spectra submitted to PRIDE	Biological rep	fraction #	technical rep #
20131006-IL-a1	_1	1	1
20131006-IL-a2		2	1
20131006-IL-a3		3	1
20131006-IL-a4		4	1
20131006-IL-a5		5	1
20131006-IL-a6		6	1
20131006-IL-a7		7	1
20131006-IL-a8		8	1
20131006-IL-a9		9	1
20131006-IL-a10		10	1
20131006-IL-a11		11	1
20131006-IL-a12		12	1
20131006-IL-a13		13	1
20131006-IL-a14		14	1
20131006-IL-a15		15	1
20131006-IL-a16		16	1
20131006-IL-a17		17	1
20131006-IL-a18		18	1
20131006-IL-a19		19	1
20131006-IL-a20		20	1
20131006-IL-a21		21	1
20131006-IL-a22		22	1
20131006-IL-a23		23	1
20131006-IL-a24		24	1
20131006-IL-b1		1	2
20131006-IL-b2		2	2
20131006-IL-b3		3	2
20131006-IL-b4		4	2
20131006-IL-b5		5	2
20131006-IL-b6		6	2
20131006-IL-b7		7	2
20131006-IL-b8		8	2
20131006-IL-b9		9	2
20131006-IL-b10		10	2
20131006-IL-b11		11	2
20131006-IL-b12		12	2
20131006-IL-b13		13	2
20131006-IL-b14		14	2
20131006-IL-b15		15	2
20131006-IL-b16		16	2
20131006-IL-b17		17	2
20131006-IL-b18		18	2
20131006-IL-b19		19	2
20131006-IL-b20		20	2
20131006-IL-b21		21	2
20131006-IL-b22		22	2
20131006-IL-b23		23	2
20131006-IL-b24		24	2
20131006-IL-c1		1	3
20131006-IL-c2		2	3
20131006-IL-c3		3	3
20131006-IL-c4		4	3
20131006-IL-c5		5	3
20131006-IL-c6		6	3
20131006-IL-c7		7	3
20131006-IL-c8		8	3
20131006-IL-c9		9	3
20131006-IL-c10		10	3
20131006-IL-c11		11	3
20131006-IL-c12		12	3
20131006-IL-c13		13	3
20131006-IL-c14		14	3
20131006-IL-c15		15	3
20131006-IL-c16		16	3
20131006-IL-c17		17	3
20131006-IL-c18		18	3
20131006-IL-c19		19	3
20131006-IL-c20		20	3
20131006-IL-c21		21	3
20131006-IL-c22		22	3
20131006-IL-c23		23	3
20131006-IL-c24		24	3
20131118-1nM-A1	_2	1	1
20131118-1nM-A2		2	1
20131118-1nM-A3		3	1
20131118-1nM-A4		4	1
20131118-1nM-A5		5	1
20131118-1nM-A6		6	1
20131118-1nM-A7		7	1
20131118-1nM-A8		8	1
20131118-1nM-A9		9	1
20131118-1nM-A10		10	1
20131118-1nM-A11		11	1
20131118-1nM-A12		12	1
20131118-1nM-A13		13	1
20131118-1nM-A14		14	1
20131118-1nM-A15		15	1
20131118-1nM-A16		16	1
20131118-1nM-A17		17	1
20131118-1nM-A18		18	1
20131118-1nM-A19		19	1
20131118-1nM-A20		20	1
20131118-1nM-A21		21	1
20131118-1nM-A22		22	1
20131118-1nM-A23		23	1
20131118-1nM-A24		24	1
20131118-1nM-B1		1	2
20131118-1nM-B2		2	2
20131118-1nM-B3		3	2
20131118-1nM-B4		4	2
20131118-1nM-B5		5	2
20131118-1nM-B6		6	2
20131118-1nM-B7		7	2
20131118-1nM-B8		8	2
20131118-1nM-B9		9	2
20131118-1nM-B10		10	2
20131118-1nM-B11		11	2
20131118-1nM-B12		12	2
20131118-1nM-B13		13	2
20131118-1nM-B14		14	2
20131118-1nM-B15		15	2
20131118-1nM-B16		16	2
20131118-1nM-B17		17	2
20131118-1nM-B18		18	2
20131118-1nM-B19		19	2
20131118-1nM-B20		20	2
20131118-1nM-B21		21	2
20131118-1nM-B22		22	2
20131118-1nM-B23		23	2
20131118-1nM-B24		24	2
20131118-1nM-C1		1	3
20131118-1nM-C2		2	3
20131118-1nM-C3		3	3
20131118-1nM-C4		4	3
20131118-1nM-C5		5	3
20131118-1nM-C6		6	3
20131118-1nM-C7		7	3
20131118-1nM-C8		8	3
20131118-1nM-C9		9	3
20131118-1nM-C10		10	3
20131118-1nM-C11		11	3
20131118-1nM-C12		12	3
20131118-1nM-C13		13	3
20131118-1nM-C14		14	3
20131118-1nM-C15		15	3
20131118-1nM-C16		16	3
20131118-1nM-C17		17	3
20131118-1nM-C18		18	3
20131118-1nM-C19		19	3
20131118-1nM-C20		20	3
20131118-1nM-C21		21	3
20131118-1nM-C22		22	3
20131118-1nM-C23		23	3
20131118-1nM-C24		24	3
20131118-1nM-D1	_3	1	1
20131118-1nM-D2		2	1
20131118-1nM-D3		3	1
20131118-1nM-D4		4	1
20131118-1nM-D5		5	1
20131118-1nM-D6		6	1
20131118-1nM-D7		7	1
20131118-1nM-D8		8	1
20131118-1nM-D9		9	1
20131118-1nM-D10		10	1
20131118-1nM-D11		11	1
20131118-1nM-D12		12	1
20131118-1nM-D13		13	1
20131118-1nM-D14		14	1
20131118-1nM-D15		15	1
20131118-1nM-D16		16	1
20131118-1nM-D17		17	1
20131118-1nM-D18		18	1
20131118-1nM-D19		19	1
20131118-1nM-D20		20	1
20131118-1nM-D21		21	1
20131118-1nM-D22		22	1
20131118-1nM-D23		23	1
20131118-1nM-D24		24	1
20131118-1nM-E1		1	2
20131118-1nM-E2		2	2
20131118-1nM-E3		3	2
20131118-1nM-E4		4	2
20131118-1nM-E5		5	2
20131118-1nM-E6		6	2
20131118-1nM-E7		7	2
20131118-1nM-E8		8	2
20131118-1nM-E9		9	2
20131118-1nM-E10		10	2
20131118-1nM-E11		11	2
20131118-1nM-E12		12	2
20131118-1nM-E13		13	2
20131118-1nM-E14		14	2
20131118-1nM-E15		15	2
20131118-1nM-E16		16	2
20131118-1nM-E17		17	2
20131118-1nM-E18		18	2
20131118-1nM-E19		19	2
20131118-1nM-E20		20	2
20131118-1nM-E21		21	2
20131118-1nM-E22		22	2
20131118-1nM-E23		23	2
20131118-1nM-E24		24	2
20131118-1nM-F1		1	3
20131118-1nM-F2		2	3
20131118-1nM-F3		3	3
20131118-1nM-F4		4	3
20131118-1nM-F5		5	3
20131118-1nM-F6		6	3
20131118-1nM-F7		7	3
20131118-1nM-F8		8	3
20131118-1nM-F9		9	3
20131118-1nM-F10		10	3
20131118-1nM-F11		11	3
20131118-1nM-F12		12	3
20131118-1nM-F13		13	3
20131118-1nM-F14		14	3
20131118-1nM-F15		15	3
20131118-1nM-F16		16	3
20131118-1nM-F17		17	3
20131118-1nM-F18		18	3
20131118-1nM-F19		19	3
20131118-1nM-F20		20	3
20131118-1nM-F21		21	3
20131118-1nM-F22		22	3
20131118-1nM-F23		23	3
20131118-1nM-F24		24	3
