# Supplementary material for: Plant natriuretic peptides induce proteins diagnostic for an adaptive response to stress
Source: Front Plant Sci. 2014 Nov 26;5:661. doi: 10.3389/fpls.2014.00661 (PMC4244590; doi:10.3389/fpls.2014.00661)
Supplement: Table S4 — Key to 10 pM AtPNP-A treatment spectra. [file Table4.XLSX]

## Sheet: Sheet1
10 pM AtPNP-A treatment
Specra submitted to PRIDE	Biological rep	fraction #	technical rep #
20131201-pM-A49	_1	1	1
20131201-pM-A50		2	1
20131201-pM-A51		3	1
20131201-pM-A52		4	1
20131201-pM-A53		5	1
20131201-pM-A54		6	1
20131201-pM-A55		7	1
20131201-pM-A56		8	1
20131201-pM-A57		9	1
20131201-pM-A58		10	1
20131201-pM-A59		11	1
20131201-pM-A60		12	1
20131201-pM-A61		13	1
20131201-pM-A62		14	1
20131201-pM-A63		15	1
20131201-pM-A64		16	1
20131201-pM-A65		17	1
20131201-pM-A66		18	1
20131201-pM-A67		19	1
20131201-pM-A68		20	1
20131201-pM-A69		21	1
20131201-pM-A70		22	1
20131201-pM-A71		23	1
20131201-pM-A72		24	1
20131201-pM-B49		1	2
20131201-pM-B50		2	2
20131201-pM-B51		3	2
20131201-pM-B52		4	2
20131201-pM-B53		5	2
20131201-pM-B54		6	2
20131201-pM-B55		7	2
20131201-pM-B56		8	2
20131201-pM-B57		9	2
20131201-pM-B58		10	2
20131201-pM-B59		11	2
20131201-pM-B60		12	2
20131201-pM-B61		13	2
20131201-pM-B62		14	2
20131201-pM-B63		15	2
20131201-pM-B64		16	2
20131201-pM-B65		17	2
20131201-pM-B66		18	2
20131201-pM-B67		19	2
20131201-pM-B68		20	2
20131201-pM-B69		21	2
20131201-pM-B70		22	2
20131201-pM-B71		23	2
20131201-pM-B72		24	2
20131208-pM-A73 (F027774)	_2	1	1
20131208-pM-A74 (F027775)		2	1
20131208-pM-A75 (F027776)		3	1
20131208-pM-A76 (F027777)		4	1
20131208-pM-A77 (F027778)		5	1
20131208-pM-A78 (F027779)		6	1
20131208-pM-A79 (F027780)		7	1
20131208-pM-A80 (F027781)		8	1
20131208-pM-A81 (F027782)		9	1
20131208-pM-A82 (F027783)		10	1
20131208-pM-A83 (F027784)		11	1
20131208-pM-A84 (F027785)		12	1
20131208-pM-A85 (F027786)		13	1
20131208-pM-A86 (F027787)		14	1
20131208-pM-A87 (F027788)		15	1
20131208-pM-A88 (F027789)		16	1
20131208-pM-A89 (F027790)		17	1
20131208-pM-A90 (F027791)		18	1
20131208-pM-A91 (F027792)		19	1
20131208-pM-A92 (F027793)		20	1
20131208-pM-A93 (F027794)		21	1
20131208-pM-A94 (F027795)		22	1
20131208-pM-A95 (F027796)		23	1
20131208-pM-A96 (F027797)		24	1
20131208-pM-A97 (F027798)		1	2
20131208-pM-A98 (F027799)		2	2
20131208-pM-A99 (F027800)		3	2
20131208-pM-A100 (F027801)		4	2
20131208-pM-A101 (F027802)		5	2
20131208-pM-A102 (F027803)		6	2
20131208-pM-A103 (F027804)		7	2
20131208-pM-A104 (F027805)		8	2
20131208-pM-A105 (F027806)		9	2
20131208-pM-A106 (F027807)		10	2
20131208-pM-A107 (F027808)		11	2
20131208-pM-A108 (F027809)		12	2
20131208-pM-A109 (F027810)		13	2
20131208-pM-A110 (F027811)		14	2
20131208-pM-A111 (F027812)		15	2
20131208-pM-A112 (F027813)		16	2
20131208-pM-A113 (F027814)		17	2
20131208-pM-A114 (F027815)		18	2
20131208-pM-A115 (F027816)		19	2
20131208-pM-A116 (F027817)		20	2
20131208-pM-A117 (F027818)		21	2
20131208-pM-A118 (F027819)		22	2
20131208-pM-A119 (F027820)		23	2
20131208-pM-A120 (F027821)		24	2
20131208-pM-B73 (F027822)	_3	1	1
20131208-pM-B74 (F027823)		2	1
20131208-pM-B75 (F027824)		3	1
20131208-pM-B76 (F027825)		4	1
20131208-pM-B77 (F027826)		5	1
20131208-pM-B78 (F027827)		6	1
20131208-pM-B79 (F027828)		7	1
20131208-pM-B80 (F027829)		8	1
20131208-pM-B81 (F027830)		9	1
20131208-pM-B82 (F027831)		10	1
20131208-pM-B83 (F027832)		11	1
20131208-pM-B84 (F027833)		12	1
20131208-pM-B85 (F027834)		13	1
20131208-pM-B86 (F027835)		14	1
20131208-pM-B87 (F027836)		15	1
20131208-pM-B88 (F027837)		16	1
20131208-pM-B89 (F027838)		17	1
20131208-pM-B90 (F027839)		18	1
20131208-pM-B91 (F027840)		19	1
20131208-pM-B92 (F027841)		20	1
20131208-pM-B93 (F027842)		21	1
20131208-pM-B94 (F027843)		22	1
20131208-pM-B95 (F027844)		23	1
20131208-pM-B96 (F027845)		24	1
20131208-pM-B97 (F027846)		1	2
20131208-pM-B98 (F027847)		2	2
20131208-pM-B99 (F027848)		3	2
20131208-pM-B100 (F027849)		4	2
20131208-pM-B101 (F027850)		5	2
20131208-pM-B102 (F027851)		6	2
20131208-pM-B103 (F027852)		7	2
20131208-pM-B104 (F027853)		8	2
20131208-pM-B105 (F027854)		9	2
20131208-pM-B106 (F027855)		10	2
20131208-pM-B107 (F027856)		11	2
20131208-pM-B108 (F027857)		12	2
20131208-pM-B109 (F027858)		13	2
20131208-pM-B110 (F027859)		14	2
20131208-pM-B111 (F027860)		15	2
20131208-pM-B112 (F027861)		16	2
20131208-pM-B113 (F027862)		17	2
20131208-pM-B114 (F027863)		18	2
20131208-pM-B115 (F027864)		19	2
20131208-pM-B116 (F027865)		20	2
20131208-pM-B117 (F027866)		21	2
20131208-pM-B118 (F027867)		22	2
20131208-pM-B119 (F027868)		23	2
20131208-pM-B120 (F027869)		24	2
